# Supplementary material for: A third dose of COVID‐19 mRNA vaccine induces limited humoral response in stem cell transplant recipients who got two vaccine doses before transplant
Source: EJHaem. 2022 Dec 22;4(1):309–11. doi: 10.1002/jha2.637 (PMC9880636; doi:10.1002/jha2.637)
Supplement: Supplementary file 1 — Supporting Information [file JHA2-4-309-s003.xlsx]

## Sheet: Table 1
Supplemental Table 1. Clinical characteristics of patients and transplantation procedures.
Case	HSCT	Age at HSCT	Recipient/Donor sex	Priary disease	Disease status at vaccination after HSCT	Donor	HLA	Source	Donor SARS-CoV-2 vaccination history	Conditioning regimen	GVHD prophylaxis	Acute GVHD	Chronic GVHD
1	Jan/2022	60	F/M	AML	CR	Son	Haploidentical	PBSC	Yes	Flu150/BU6.4/TBI 4Gy	PT-CY/TAC/MMF	Grade I	No
2	Feb/2022	56	M/M	ALL	CR	Unrelated	8/8 allele-matched	BM	Yes	Flu180/BU6.4/TBI 4Gy	TAC/MTX	Grade II	mild
3	Dec/2021	60	M/M	MDS	CR	Son	Haploidentical	PBSC	Yes	Flu150/BU6.4/TBI 4Gy	PT-CY/TAC/MMF	Grade II	severe
4	Feb/2022	45	F/F	AA	CR	Unrelated	4/8 allele-matched	CB	No	Flu120/Cy100/ATG2.5/TBI 2Gy	TAC/MMF	No	No
5	Feb/2022	57	F/M	AML	CR	Unrelated	7/8 allele-matched	BM	Yes	Flu180/BU6.4/ATG 2.5/TBI 4Gy	TAC/MTX	Grade II	No
6	Mar/2022	60	M/F	AML	CR	Daughter	Haploidentical	PBSC	Yes	Flu150/BU6.4/TBI 4Gy	PT-CY/TAC/MMF	No	No
7	Apr/2022	49	F/F	ALL	CR	Unrelated	8/8 allele-matched	BM	Yes	Cy120/TBI 12Gy	TAC/MTX	Grade I	No
AA, aplastic anemia; ALL, acute lymphoblastic leukemia; AML, acute myeloid leukemia; ATG, antithymocyte globulin (mg/kg); BM, bone marrow; BU, busulfan (mg/kg); CB, cord blood; CR, complete remission; Cy, cyclophosphamide (mg/kg); F, female; Flu, fludarabine (mg/m2); GVHD, graft-versus-host disease; HLA, human leukocyte antigen; HSCT, hematopoietic stem cell transplantation; M, male; MDS, myelody…
