# Supplementary material for: A third dose of COVID‐19 mRNA vaccine induces limited humoral response in stem cell transplant recipients who got two vaccine doses before transplant
Source: EJHaem. 2022 Dec 22;4(1):309–11. doi: 10.1002/jha2.637 (PMC9880636; doi:10.1002/jha2.637)
Supplement: Supplementary file 2 — Supporting Information [file JHA2-4-309-s002.xlsx]

## Sheet: Table 2
Supplemental Table 2. Characteristics of vaccinations.
Case	Immunosuppression at vaccination after HSCT	IgG level before post-HSCT vaccination (mg/dL)	lymphocyte count at vaccination (/µL)	First vaccination before HSCT	Second vaccination before HSCT	Vaccination after HSCT	Type of first and second vaccine before HSCT	Type of vaccine after HSCT	Interval from second vaccination to HSCT (month)	Interval from HSCT to vaccination (month)	Interval from vaccination after HSCT to sampling (day)
1	TAC 0.8mg, PSL 8mg, MMF 500mg	301	1440	Sep/2021	Sep/2021	Sep/2022	BNT162b2	BNT162b2	4	7.5	25
2	TAC 0.8mg, PSL 5mg, MMF 500mg	289	1656	Sep/2021	Sep/2021	Aug/2022	BNT162b2	BNT162b2	5	6.53333	16
3	TAC 1.4mg, PSL 10mg, MMF 1500mg	489	1365	Jul/2021	Jul/2021	Aug/2022	BNT162b2	BNT162b2	5	7.96667	27
4	None	1238	1632	Sep/2021	Oct/2021	Sep/2022	BNT162b2	BNT162b2	4	6.56667	16
5	PSL 5.5mg	681	862.5	Apr/2021	May/2021	Sep/2022	BNT162b2	BNT162b2	9	6.83333	19
6	None	877	560	Oct/2021	Oct/2021	Oct/2022	BNT162b2	BNT162b2	8	7	36
7	TAC 0.8mg, PSL 2mg	545	756	May/2021	Jun/2021	Oct/2022	BNT162b2	BNT162b2	10	6	28
